# Supplementary material for: Anthropogenic stressors impact fish sensory development and survival via thyroid disruption
Source: Nat Commun. 2020 Jul 17;11:3614. doi: 10.1038/s41467-020-17450-8 (PMC7367887; doi:10.1038/s41467-020-17450-8)
Supplement: Supplementary file 4 — Source Data [file 41467_2020_17450_MOESM4_ESM.xlsx]

## Sheet: 1e
NL	experiment	day	treatment
11	TH	d0	CT
10.5	TH	d0	CT
11.5	TH	d0	CT
11.5	TH	d0	CT
11	TH	d0	CT
11	TH	d0	CT
11.5	TH	d0	CT
11	TH	d0	CT
11	TH	d0	CT
10.5	TH	d0	CT
11	TH	d2	CT
11	TH	d2	CT
12	TH	d2	CT
12	TH	d2	CT
11	TH	d2	CT
NA	TH	d2	CT
12	TH	d2	CT
12	TH	d2	CT
12	TH	d2	CT
NA	TH	d2	CT
11	TH	d2	CT
12	TH	d2	CT
11.5	TH	d2	CT
11.5	TH	d2	CT
11	TH	d2	CT
11	TH	d2	CT
11	TH	d2	CT
11.5	TH	d2	CT
11.5	TH	d2	CT
11	TH	d2	CT
12	TH	d2	CT
12	TH	d2	CT
11	TH	d2	CT
11	TH	d2	CT
12	TH	d2	CT
11.5	TH	d2	CT
12	TH	d2	CT
11.5	TH	d2	CT
11	TH	d2	CT
11	TH	d2	CT
11	TH	d2	CT
11.5	TH	d2	CT
12	TH	d5	CT
13	TH	d5	CT
11	TH	d5	CT
13	TH	d5	CT
12	TH	d5	CT
12	TH	d5	CT
NA	TH	d5	CT
11	TH	d5	CT
12.5	TH	d5	CT
11	TH	d5	CT
12	TH	d5	CT
NA	TH	d5	CT
11	TH	d5	CT
11.5	TH	d5	CT
11.5	TH	d5	CT
11.5	TH	d5	CT
12	TH	d5	CT
12	TH	d5	CT
11.5	TH	d5	CT
11	TH	d5	CT
11.5	TH	d5	CT
11.5	TH	d5	CT
11.5	TH	d5	CT
12	TH	d5	CT
11	TH	d5	CT
11.5	TH	d5	CT
12	TH	d5	CT
12	TH	d5	CT
11.5	TH	d5	CT
11	TH	d5	CT
12.5	TH	d5	CT
11	TH	d5	CT
12	TH	d5	CT
12	TH	d5	CT
11.5	TH	d5	CT
12	TH	d5	CT
12	TH	d5	CT
11.5	TH	d5	CT
12	TH	d5	CT
11	TH	d5	CT
11.5	TH	d5	CT
12	TH	d8	CT
11.5	TH	d8	CT
12.5	TH	d8	CT
12.5	TH	d8	CT
13	TH	d8	CT
NA	TH	d2	T3
13	TH	d2	T3
13	TH	d2	T3
11.5	TH	d2	T3
NA	TH	d2	T3
11	TH	d2	T3
11.5	TH	d2	T3
12	TH	d2	T3
12	TH	d2	T3
12	TH	d2	T3
12	TH	d2	T3
11.5	TH	d2	T3
11.5	TH	d2	T3
11.5	TH	d2	T3
11.5	TH	d2	T3
11.5	TH	d2	T3
11.5	TH	d2	T3
13	TH	d2	T3
12	TH	d2	T3
11.5	TH	d2	T3
12	TH	d2	T3
11	TH	d2	T3
NA	TH	d2	T3
NA	TH	d2	T3
11	TH	d2	T3
12.5	TH	d2	T3
12	TH	d5	T3
13	TH	d5	T3
13	TH	d5	T3
11	TH	d5	T3
12	TH	d5	T3
12	TH	d5	T3
12.5	TH	d5	T3
13	TH	d5	T3
13	TH	d5	T3
13	TH	d5	T3
13	TH	d5	T3
11	TH	d2	N3
11	TH	d2	N3
11	TH	d2	N3
11.5	TH	d2	N3
11	TH	d2	N3
11	TH	d2	N3
11.5	TH	d2	N3
11	TH	d2	N3
11	TH	d2	N3
11	TH	d2	N3
11	TH	d2	N3
11	TH	d2	N3
NA	TH	d2	N3
11	TH	d2	N3
11	TH	d2	N3
12	TH	d2	N3
10.5	TH	d2	N3
11	TH	d2	N3
11	TH	d2	N3
11.5	TH	d2	N3
10.5	TH	d2	N3
11	TH	d2	N3
10	TH	d5	N3
11.5	TH	d5	N3
NA	TH	d5	N3
NA	TH	d5	N3
11	TH	d5	N3
11.5	TH	d5	N3
11	TH	d5	N3
NA	TH	d5	N3
11	TH	d5	N3
12	TH	d5	N3
10	TH	d5	N3
11.5	TH	d5	N3
11.5	TH	d5	N3
11.5	TH	d5	N3
11.5	TH	d5	N3
11	TH	d5	N3
12	TH	d5	N3
11	TH	d5	N3
11	TH	d5	N3
11	TH	d5	N3
12.5	TH	d5	N3
12.5	TH	d5	N3
12	TH	d5	N3
11	TH	d5	N3
11	TH	d5	N3

## Sheet: 1f
cell_density	cell_type	experiment	day	treatment
21.0896	BPC	TH	d0	CT
23.2865	BPC	TH	d0	CT
23.6917	BPC	TH	d0	CT
25.9986	BPC	TH	d0	CT
21.3301	BPC	TH	d0	CT
24.4111	BPC	TH	d0	CT
29.5803	BPC	TH	d0	CT
33.4175	BPC	TH	d0	CT
27.0109	BPC	TH	d0	CT
29.108	BPC	TH	d0	CT
32.2804	BPC	TH	d0	CT
29.0355	BPC	TH	d0	CT
35.4128	BPC	TH	d0	CT
31.2839	BPC	TH	d0	CT
25.7367	BPC	TH	d0	CT
24.3668	BPC	TH	d0	CT
22.1457	BPC	TH	d0	CT
33.2375	BPC	TH	d0	CT
24.8498	BPC	TH	d0	CT
32.7172	BPC	TH	d0	CT
40.1014	BPC	TH	d0	CT
30.8893	BPC	TH	d0	CT
26.8757	BPC	TH	d0	CT
28.9361	BPC	TH	d2	CT
35.0334	BPC	TH	d2	CT
35.7246	BPC	TH	d2	CT
36.0738	BPC	TH	d2	CT
28.5914	BPC	TH	d2	CT
36.7268	BPC	TH	d2	CT
33.1938	BPC	TH	d2	CT
35.349	BPC	TH	d2	CT
37.2151	BPC	TH	d2	CT
31.4113	BPC	TH	d2	CT
37.8981	BPC	TH	d2	CT
38.5203	BPC	TH	d2	CT
31.264	BPC	TH	d2	CT
33.5341	BPC	TH	d2	CT
33.8704	BPC	TH	d2	CT
32.4036	BPC	TH	d2	CT
34.208	BPC	TH	d2	CT
38.9471	BPC	TH	d2	CT
36.6377	BPC	TH	d2	CT
31.5882	BPC	TH	d2	CT
31.4459	BPC	TH	d2	CT
34.8512	BPC	TH	d2	CT
36.4665	BPC	TH	d2	CT
36.6177	BPC	TH	d5	CT
32.6108	BPC	TH	d5	CT
40.7697	BPC	TH	d5	CT
43.8335	BPC	TH	d5	CT
43.16	BPC	TH	d5	CT
38.032	BPC	TH	d5	CT
44.0504	BPC	TH	d5	CT
43.5167	BPC	TH	d5	CT
36.6195	BPC	TH	d5	CT
36.8494	BPC	TH	d5	CT
31.5468	BPC	TH	d5	CT
31.8202	BPC	TH	d5	CT
37.5896	BPC	TH	d5	CT
36.9718	BPC	TH	d5	CT
39.7514	BPC	TH	d5	CT
32.9274	BPC	TH	d5	CT
45.9141	BPC	TH	d5	CT
35.3957	BPC	TH	d5	CT
37.0955	BPC	TH	d5	CT
42.025	BPC	TH	d5	CT
41.2308	BPC	TH	d5	CT
32.0195	BPC	TH	d5	CT
41.8663	BPC	TH	d8	CT
43.179	BPC	TH	d8	CT
42.6615	BPC	TH	d8	CT
37.3285	BPC	TH	d8	CT
37.8151	BPC	TH	d8	CT
35.6623	BPC	TH	d8	CT
40.6767	BPC	TH	d8	CT
42.298	BPC	TH	d8	CT
42.5868	BPC	TH	d8	CT
35.5069	BPC	TH	d2	T3
36.5167	BPC	TH	d2	T3
45.465	BPC	TH	d2	T3
34.9013	BPC	TH	d2	T3
42.67	BPC	TH	d2	T3
35.629	BPC	TH	d2	T3
38.5492	BPC	TH	d2	T3
40.4554	BPC	TH	d2	T3
35.0634	BPC	TH	d2	T3
35.6516	BPC	TH	d2	T3
42.7973	BPC	TH	d2	T3
37.8199	BPC	TH	d2	T3
37.2152	BPC	TH	d2	T3
40.5088	BPC	TH	d5	T3
37.0834	BPC	TH	d5	T3
36.8843	BPC	TH	d5	T3
47.0089	BPC	TH	d5	T3
36.5112	BPC	TH	d5	T3
41.1139	BPC	TH	d5	T3
35.8042	BPC	TH	d5	T3
38.3772	BPC	TH	d5	T3
38.4521	BPC	TH	d5	T3
46.7411	BPC	TH	d5	T3
31.6256	BPC	TH	d2	N3
24.6671	BPC	TH	d2	N3
26.3399	BPC	TH	d2	N3
29.4539	BPC	TH	d2	N3
31.7235	BPC	TH	d2	N3
31.3206	BPC	TH	d2	N3
31.6632	BPC	TH	d2	N3
30.576	BPC	TH	d2	N3
24.0189	BPC	TH	d2	N3
23.9018	BPC	TH	d2	N3
31.2265	BPC	TH	d2	N3
33.2	BPC	TH	d2	N3
33.1667	BPC	TH	d2	N3
32.9821	BPC	TH	d2	N3
34.3661	BPC	TH	d2	N3
29.386	BPC	TH	d5	N3
26.6599	BPC	TH	d5	N3
30.8315	BPC	TH	d5	N3
35.9603	BPC	TH	d5	N3
39.5336	BPC	TH	d5	N3
23.8903	BPC	TH	d5	N3
26.3888	BPC	TH	d5	N3
29.937	BPC	TH	d5	N3
28.1074	BPC	TH	d5	N3
35.4658	BPC	TH	d5	N3

## Sheet: 1g
pore	experiment	day	treatment
17	TH	d0	CT
24	TH	d0	CT
31	TH	d0	CT
22	TH	d0	CT
16	TH	d0	CT
16	TH	d0	CT
21	TH	d0	CT
15	TH	d0	CT
25	TH	d0	CT
18	TH	d0	CT
19	TH	d0	CT
24	TH	d0	CT
20	TH	d0	CT
15	TH	d0	CT
46	TH	d2	CT
40	TH	d2	CT
41	TH	d2	CT
37	TH	d2	CT
39	TH	d2	CT
34	TH	d2	CT
35	TH	d2	CT
44	TH	d2	CT
43	TH	d2	CT
35	TH	d2	CT
46	TH	d2	CT
34	TH	d2	CT
36	TH	d2	CT
38	TH	d2	CT
35	TH	d2	CT
39	TH	d2	CT
39	TH	d2	CT
39	TH	d2	CT
38	TH	d2	CT
43	TH	d2	CT
30	TH	d2	CT
35	TH	d2	CT
37	TH	d2	CT
40	TH	d2	CT
49	TH	d2	CT
47	TH	d2	CT
46	TH	d5	CT
45	TH	d5	CT
39	TH	d5	CT
51	TH	d5	CT
45	TH	d5	CT
44	TH	d5	CT
46	TH	d5	CT
45	TH	d5	CT
39	TH	d5	CT
42	TH	d5	CT
48	TH	d5	CT
40	TH	d5	CT
46	TH	d5	CT
41	TH	d5	CT
51	TH	d5	CT
NA	TH	d5	CT
40	TH	d5	CT
43	TH	d5	CT
43	TH	d5	CT
49	TH	d5	CT
50	TH	d5	CT
43	TH	d5	CT
44	TH	d5	CT
41	TH	d5	CT
40	TH	d5	CT
43	TH	d5	CT
40	TH	d8	CT
49	TH	d8	CT
47	TH	d8	CT
44	TH	d8	CT
49	TH	d8	CT
54	TH	d8	CT
48	TH	d8	CT
50	TH	d8	CT
54	TH	d8	CT
51	TH	d8	CT
47	TH	d8	CT
49	TH	d8	CT
52	TH	d8	CT
47	TH	d8	CT
51	TH	d2	T3
44	TH	d2	T3
39	TH	d2	T3
43	TH	d2	T3
46	TH	d2	T3
47	TH	d2	T3
47	TH	d2	T3
53	TH	d2	T3
45	TH	d2	T3
46	TH	d2	T3
50	TH	d5	T3
46	TH	d5	T3
51	TH	d5	T3
49	TH	d5	T3
50	TH	d5	T3
51	TH	d5	T3
53	TH	d5	T3
50	TH	d5	T3
51	TH	d5	T3
51	TH	d5	T3
47	TH	d5	T3
NA	TH	d2	N3
33	TH	d2	N3
26	TH	d2	N3
32	TH	d2	N3
36	TH	d2	N3
32	TH	d2	N3
29	TH	d2	N3
28	TH	d2	N3
28	TH	d2	N3
27	TH	d2	N3
24	TH	d2	N3
39	TH	d5	N3
NA	TH	d5	N3
39	TH	d5	N3
44	TH	d5	N3
43	TH	d5	N3
41	TH	d5	N3
43	TH	d5	N3
46	TH	d5	N3
NA	TH	d5	N3
44	TH	d5	N3
34	TH	d5	N3
44	TH	d5	N3

## Sheet: 2a
time	cue	day	treatment
53.0928	nocue	d0	CT
47.351	nocue	d0	CT
40.3704	nocue	d0	CT
72.5166	nocue	d0	CT
66.9767	nocue	d0	CT
NA	nocue	d0	CT
NA	nocue	d0	CT
70.229	nocue	d0	CT
46.9072	predcue	d0	CT
52.649	predcue	d0	CT
59.6296	predcue	d0	CT
27.4834	predcue	d0	CT
33.0233	predcue	d0	CT
NA	predcue	d0	CT
NA	predcue	d0	CT
29.771	predcue	d0	CT
60.1351	nocue	d2	CT
80.0687	nocue	d2	CT
45.5357	nocue	d2	CT
33.4437	nocue	d2	CT
72.5166	nocue	d2	CT
98.6755	nocue	d2	CT
69.2053	nocue	d2	CT
54.3046	nocue	d2	CT
NA	nocue	d2	CT
74.5387	nocue	d2	CT
96.4706	nocue	d2	CT
77.7778	nocue	d2	CT
60.596	nocue	d2	CT
39.8649	predcue	d2	CT
19.9313	predcue	d2	CT
54.4643	predcue	d2	CT
66.5563	predcue	d2	CT
27.4834	predcue	d2	CT
1.3245	predcue	d2	CT
30.7947	predcue	d2	CT
45.6954	predcue	d2	CT
NA	predcue	d2	CT
25.4613	predcue	d2	CT
3.52941	predcue	d2	CT
22.2222	predcue	d2	CT
39.404	predcue	d2	CT
NA	nocue	d2	T3
79.8013	nocue	d2	T3
80.1347	nocue	d2	T3
99.639	nocue	d2	T3
74.4186	nocue	d2	T3
93.985	nocue	d2	T3
100	nocue	d2	T3
91.3907	nocue	d2	T3
53.527	nocue	d2	T3
NA	predcue	d2	T3
20.1987	predcue	d2	T3
19.8653	predcue	d2	T3
0.361011	predcue	d2	T3
25.5814	predcue	d2	T3
6.01504	predcue	d2	T3
0	predcue	d2	T3
8.60927	predcue	d2	T3
46.473	predcue	d2	T3
4.74576	nocue	d2	N3
59.9251	nocue	d2	N3
60.9272	nocue	d2	N3
81.7881	nocue	d2	N3
44.0367	nocue	d2	N3
65.5629	nocue	d2	N3
73	nocue	d2	N3
16.2304	nocue	d2	N3
35.7616	nocue	d2	N3
76.8212	nocue	d2	N3
95.2542	predcue	d2	N3
40.0749	predcue	d2	N3
39.0728	predcue	d2	N3
18.2119	predcue	d2	N3
55.9633	predcue	d2	N3
34.4371	predcue	d2	N3
27	predcue	d2	N3
83.7696	predcue	d2	N3
64.2384	predcue	d2	N3
23.1788	predcue	d2	N3

## Sheet: 2b
time	cue	day	treatment
12.3746	nocue	d0	CT
62.1262	nocue	d0	CT
0	nocue	d0	CT
85.6604	nocue	d0	CT
9.36455	nocue	d0	CT
83.2215	nocue	d0	CT
47.4916	nocue	d0	CT
52.2184	nocue	d0	CT
78.5953	nocue	d0	CT
87.6254	predcue	d0	CT
37.8738	predcue	d0	CT
100	predcue	d0	CT
14.3396	predcue	d0	CT
90.6355	predcue	d0	CT
16.7785	predcue	d0	CT
52.5084	predcue	d0	CT
47.7816	predcue	d0	CT
21.4047	predcue	d0	CT
43.4783	nocue	d2	CT
64.3599	nocue	d2	CT
0	nocue	d2	CT
67.4576	nocue	d2	CT
8.23529	nocue	d2	CT
NA	nocue	d2	CT
0.534759	nocue	d2	CT
NA	nocue	d2	CT
100	nocue	d2	CT
0	nocue	d2	CT
68.5512	nocue	d2	CT
100	nocue	d2	CT
100	nocue	d2	CT
95.3333	nocue	d2	CT
100	nocue	d2	CT
71.3415	nocue	d2	CT
NA	nocue	d2	CT
95.8506	nocue	d2	CT
NA	nocue	d2	CT
100	nocue	d2	CT
100	nocue	d2	CT
100	nocue	d2	CT
93.4866	nocue	d2	CT
56.5217	predcue	d2	CT
35.6401	predcue	d2	CT
100	predcue	d2	CT
32.5424	predcue	d2	CT
91.7647	predcue	d2	CT
NA	predcue	d2	CT
99.4652	predcue	d2	CT
NA	predcue	d2	CT
0	predcue	d2	CT
100	predcue	d2	CT
31.4488	predcue	d2	CT
0	predcue	d2	CT
0	predcue	d2	CT
4.66667	predcue	d2	CT
0	predcue	d2	CT
28.6585	predcue	d2	CT
NA	predcue	d2	CT
4.14938	predcue	d2	CT
NA	predcue	d2	CT
0	predcue	d2	CT
0	predcue	d2	CT
0	predcue	d2	CT
6.51341	predcue	d2	CT
6.25	nocue	d2	T3
100	nocue	d2	T3
99.3671	nocue	d2	T3
54.5455	nocue	d2	T3
NA	nocue	d2	T3
80.786	nocue	d2	T3
NA	nocue	d2	T3
100	nocue	d2	T3
NA	nocue	d2	T3
40.1384	nocue	d2	T3
99.2509	nocue	d2	T3
72.9452	nocue	d2	T3
83.5017	nocue	d2	T3
19.661	nocue	d2	T3
100	nocue	d2	T3
83.691	nocue	d2	T3
100	nocue	d2	T3
98.4615	nocue	d2	T3
93.75	predcue	d2	T3
0	predcue	d2	T3
0.632911	predcue	d2	T3
45.4545	predcue	d2	T3
NA	predcue	d2	T3
19.214	predcue	d2	T3
NA	predcue	d2	T3
0	predcue	d2	T3
NA	predcue	d2	T3
59.8616	predcue	d2	T3
0.749064	predcue	d2	T3
27.0548	predcue	d2	T3
16.4983	predcue	d2	T3
80.339	predcue	d2	T3
0	predcue	d2	T3
16.309	predcue	d2	T3
0	predcue	d2	T3
1.53846	predcue	d2	T3
12.3506	nocue	d2	N3
0	nocue	d2	N3
10.5469	nocue	d2	N3
0	nocue	d2	N3
99.6364	nocue	d2	N3
100	nocue	d2	N3
NA	nocue	d2	N3
58.209	nocue	d2	N3
NA	nocue	d2	N3
90.5109	nocue	d2	N3
NA	nocue	d2	N3
7.11462	nocue	d2	N3
100	nocue	d2	N3
100	nocue	d2	N3
100	nocue	d2	N3
49.4424	nocue	d2	N3
NA	nocue	d2	N3
34.0336	nocue	d2	N3
87.6494	predcue	d2	N3
100	predcue	d2	N3
89.4531	predcue	d2	N3
100	predcue	d2	N3
0.363636	predcue	d2	N3
0	predcue	d2	N3
NA	predcue	d2	N3
41.791	predcue	d2	N3
NA	predcue	d2	N3
9.48905	predcue	d2	N3
NA	predcue	d2	N3
92.8854	predcue	d2	N3
0	predcue	d2	N3
0	predcue	d2	N3
0	predcue	d2	N3
50.5576	predcue	d2	N3
NA	predcue	d2	N3
65.9664	predcue	d2	N3

## Sheet: 2c
surv	experiment	treatment
13	TH	CT
14	TH	CT
12	TH	CT
13	TH	CT
14	TH	CT
15	TH	T3
15	TH	T3
14	TH	T3
15	TH	T3
15	TH	T3
10	TH	N3
12	TH	N3
9	TH	N3
10	TH	N3
11	TH	N3

## Sheet: 3a
experiment	hormone	treatment	replicate	level	relative_level
Temp	T4	T28,5	A	50.491	1.051
Temp	T4	T28,5	A	47.177	0.982
Temp	T4	T28,5	A	61.001	1.27
Temp	T4	T28,5	A	95.075	1.979
Temp	T4	T28,5	A	36.26	0.755
Temp	T4	T28,5	A	29.031	0.604
Temp	T4	T28,5	A	42.167	0.878
Temp	T4	T28,5	A	36.549	0.761
Temp	T4	T28,5	A	34.632	0.721
Temp	T4	T28,5	A	NA	NA
Temp	T4	T28,5	A	NA	NA
Temp	T4	T28,5	A	NA	NA
Temp	T4	T28,5	B	60.968	0.776
Temp	T4	T28,5	B	77.155	0.983
Temp	T4	T28,5	B	77.028	0.981
Temp	T4	T28,5	B	89.072	1.134
Temp	T4	T28,5	B	91.945	1.171
Temp	T4	T28,5	B	100.263	1.277
Temp	T4	T28,5	B	71.631	0.912
Temp	T4	T28,5	B	84.791	1.08
Temp	T4	T28,5	B	53.851	0.686
Temp	T4	T30,0	A	63.854	1.329
Temp	T4	T30,0	A	55.399	1.153
Temp	T4	T30,0	A	51.047	1.063
Temp	T4	T30,0	A	76.811	1.599
Temp	T4	T30,0	A	88.454	1.841
Temp	T4	T30,0	A	36.884	0.768
Temp	T4	T30,0	A	51.927	1.081
Temp	T4	T30,0	A	38.082	0.793
Temp	T4	T30,0	A	52.308	1.089
Temp	T4	T30,0	A	68.925	1.435
Temp	T4	T30,0	A	NA	NA
Temp	T4	T30,0	A	NA	NA
Temp	T4	T30,0	A	NA	NA
Temp	T4	T30,0	B	49.478	0.63
Temp	T4	T30,0	B	64.184	0.817
Temp	T4	T30,0	B	98.427	1.253
Temp	T4	T30,0	B	41.207	0.525
Temp	T4	T30,0	B	42.815	0.545
Temp	T4	T30,0	B	101.413	1.292
Temp	T4	T30,0	B	64.058	0.816
Temp	T4	T30,0	B	77.434	0.986
Temp	T4	T30,0	B	70.515	0.898
Temp	T4	T30,0	B	59.222	0.754
Temp	T4	T31,5	A	30.611	0.637
Temp	T4	T31,5	A	25.108	0.523
Temp	T4	T31,5	A	19.963	0.416
Temp	T4	T31,5	A	14.843	0.309
Temp	T4	T31,5	A	33.924	0.706
Temp	T4	T31,5	A	16.18	0.337
Temp	T4	T31,5	A	11.921	0.248
Temp	T4	T31,5	A	8.628	0.18
Temp	T4	T31,5	A	11.265	0.234
Temp	T4	T31,5	A	24.774	0.516
Temp	T4	T31,5	A	NA	NA
Temp	T4	T31,5	A	NA	NA
Temp	T4	T31,5	A	NA	NA
Temp	T4	T31,5	A	NA	NA
Temp	T4	T31,5	A	NA	NA
Temp	T4	T31,5	A	NA	NA
Temp	T4	T31,5	A	NA	NA
Temp	T4	T31,5	B	56.086	0.714
Temp	T4	T31,5	B	57.969	0.738
Temp	T4	T31,5	B	75.18	0.957
Temp	T4	T31,5	B	65.301	0.832
Temp	T4	T31,5	B	40.569	0.517
Temp	T4	T31,5	B	68.871	0.877
Temp	T4	T31,5	B	48.01	0.611
Temp	T4	T31,5	B	73.609	0.937
Temp	T4	T31,5	B	78.037	0.994
Temp	T4	T31,5	B	99.148	1.263
CPF	T4	CPFCT	A	79.66	1.346
CPF	T4	CPFCT	A	NA	NA
CPF	T4	CPFCT	A	61.588	1.04
CPF	T4	CPFCT	A	43.472	0.734
CPF	T4	CPFCT	A	85.294	1.441
CPF	T4	CPFCT	A	46.712	0.789
CPF	T4	CPFCT	A	35.612	0.602
CPF	T4	CPFCT	A	79.185	1.337
CPF	T4	CPFCT	A	68.892	1.164
CPF	T4	CPFCT	A	32.422	0.548
CPF	T4	CPFCT	B	60.968	0.776
CPF	T4	CPFCT	B	77.155	0.983
CPF	T4	CPFCT	B	77.028	0.981
CPF	T4	CPFCT	B	89.072	1.134
CPF	T4	CPFCT	B	91.945	1.171
CPF	T4	CPFCT	B	100.263	1.277
CPF	T4	CPFCT	B	71.631	0.912
CPF	T4	CPFCT	B	84.791	1.08
CPF	T4	CPFCT	B	53.851	0.686
CPF	T4	CPF0	A	66.417	1.122
CPF	T4	CPF0	A	NA	NA
CPF	T4	CPF0	A	NA	NA
CPF	T4	CPF0	A	81.327	1.374
CPF	T4	CPF0	A	NA	NA
CPF	T4	CPF0	A	67.839	1.146
CPF	T4	CPF0	A	72.776	1.229
CPF	T4	CPF0	A	58.071	0.981
CPF	T4	CPF0	A	50.084	0.846
CPF	T4	CPF0	A	61.929	1.046
CPF	T4	CPF0	B	76.255	0.971
CPF	T4	CPF0	B	89.414	1.139
CPF	T4	CPF0	B	68.984	0.879
CPF	T4	CPF0	B	72	0.917
CPF	T4	CPF0	B	97.315	1.239
CPF	T4	CPF0	B	82.132	1.046
CPF	T4	CPF0	B	49.705	0.633
CPF	T4	CPF0	B	74.261	0.946
CPF	T4	CPF0	B	78.715	1.002
CPF	T4	CPF0	B	98.59	1.256
CPF	T4	CPF1	A	47.132	0.796
CPF	T4	CPF1	A	60.635	1.024
CPF	T4	CPF1	A	104.026	1.757
CPF	T4	CPF1	A	98.884	1.67
CPF	T4	CPF1	A	51.279	0.866
CPF	T4	CPF1	A	NA	NA
CPF	T4	CPF1	A	40.471	0.684
CPF	T4	CPF1	A	21.015	0.355
CPF	T4	CPF1	A	48.418	0.818
CPF	T4	CPF1	A	55.48	0.937
CPF	T4	CPF1	B	107.236	1.366
CPF	T4	CPF1	B	96.165	1.225
CPF	T4	CPF1	B	92.442	1.177
CPF	T4	CPF1	B	73.548	0.937
CPF	T4	CPF1	B	84.178	1.072
CPF	T4	CPF1	B	50.293	0.64
CPF	T4	CPF1	B	52.232	0.665
CPF	T4	CPF1	B	59.768	0.761
CPF	T4	CPF1	B	85.438	1.088
CPF	T4	CPF1	B	82.417	1.05
CPF	T4	CPF5	A	41.187	0.696
CPF	T4	CPF5	A	58.049	0.98
CPF	T4	CPF5	A	81.111	1.37
CPF	T4	CPF5	A	82.736	1.397
CPF	T4	CPF5	A	74.311	1.255
CPF	T4	CPF5	A	73.66	1.244
CPF	T4	CPF5	A	32.228	0.544
CPF	T4	CPF5	A	38.293	0.647
CPF	T4	CPF5	A	74.692	1.262
CPF	T4	CPF5	A	33.372	0.564
CPF	T4	CPF5	B	57.691	0.735
CPF	T4	CPF5	B	87.472	1.114
CPF	T4	CPF5	B	92.718	1.181
CPF	T4	CPF5	B	65.471	0.834
CPF	T4	CPF5	B	60.658	0.772
CPF	T4	CPF5	B	72.614	0.925
CPF	T4	CPF5	B	74.731	0.952
CPF	T4	CPF5	B	106.295	1.354
CPF	T4	CPF5	B	44.959	0.573
CPF	T4	CPF5	B	77.667	0.989
CPF	T4	CPF30	A	12.704	0.215
CPF	T4	CPF30	A	61.881	1.045
CPF	T4	CPF30	A	38.798	0.655
CPF	T4	CPF30	A	35.967	0.608
CPF	T4	CPF30	A	30.311	0.512
CPF	T4	CPF30	A	56.772	0.959
CPF	T4	CPF30	A	59.606	1.007
CPF	T4	CPF30	A	52.953	0.894
CPF	T4	CPF30	B	63.064	0.803
CPF	T4	CPF30	B	75.292	0.959
CPF	T4	CPF30	B	48.567	0.619
CPF	T4	CPF30	B	40.772	0.519
CPF	T4	CPF30	B	75.445	0.961
CPF	T4	CPF30	B	52.973	0.675
CPF	T4	CPF30	B	71.551	0.911
CPF	T4	CPF30	B	55.639	0.709
CPF	T4	CPF30	B	49.046	0.625
CPF	T4	CPF30	B	48.739	0.621

## Sheet: 3b
experiment	hormone	treatment	replicate	level	relative_level
Temp	T3	T28,5	A	21.489	0.879
Temp	T3	T28,5	A	23.125	0.946
Temp	T3	T28,5	A	17.045	0.697
Temp	T3	T28,5	A	8.762	0.359
Temp	T3	T28,5	A	33.006	1.351
Temp	T3	T28,5	A	23.1	0.945
Temp	T3	T28,5	A	25.533	1.045
Temp	T3	T28,5	A	21.355	0.874
Temp	T3	T28,5	A	58.772	2.405
Temp	T3	T28,5	A	20.294	0.83
Temp	T3	T28,5	A	22.624	0.926
Temp	T3	T28,5	A	18.159	0.743
Temp	T3	T28,5	B	49.071	1.339
Temp	T3	T28,5	B	29.621	0.808
Temp	T3	T28,5	B	38.484	1.05
Temp	T3	T28,5	B	34.577	0.943
Temp	T3	T28,5	B	47.542	1.297
Temp	T3	T28,5	B	24.678	0.673
Temp	T3	T28,5	B	36.788	1.004
Temp	T3	T28,5	B	40.443	1.103
Temp	T3	T28,5	B	28.681	0.782
Temp	T3	T30,0	A	24.848	1.017
Temp	T3	T30,0	A	27.336	1.119
Temp	T3	T30,0	A	27.689	1.133
Temp	T3	T30,0	A	31.255	1.279
Temp	T3	T30,0	A	19.49	0.797
Temp	T3	T30,0	A	24.36	0.997
Temp	T3	T30,0	A	23.515	0.962
Temp	T3	T30,0	A	26.637	1.09
Temp	T3	T30,0	A	21.047	0.861
Temp	T3	T30,0	A	22.106	0.905
Temp	T3	T30,0	A	23.947	0.98
Temp	T3	T30,0	A	24.303	0.994
Temp	T3	T30,0	A	17.955	0.735
Temp	T3	T30,0	B	27.593	0.753
Temp	T3	T30,0	B	28.306	0.772
Temp	T3	T30,0	B	34.69	0.946
Temp	T3	T30,0	B	29.79	0.813
Temp	T3	T30,0	B	24.888	0.679
Temp	T3	T30,0	B	41.365	1.129
Temp	T3	T30,0	B	44.892	1.225
Temp	T3	T30,0	B	32.075	0.875
Temp	T3	T30,0	B	51.194	1.397
Temp	T3	T30,0	B	28.286	0.772
Temp	T3	T31,5	A	8.48	0.347
Temp	T3	T31,5	A	24.406	0.999
Temp	T3	T31,5	A	28.173	1.153
Temp	T3	T31,5	A	7.965	0.326
Temp	T3	T31,5	A	10.307	0.422
Temp	T3	T31,5	A	23.174	0.948
Temp	T3	T31,5	A	8.731	0.357
Temp	T3	T31,5	A	10.205	0.418
Temp	T3	T31,5	A	7.988	0.327
Temp	T3	T31,5	A	14.074	0.576
Temp	T3	T31,5	A	9.029	0.369
Temp	T3	T31,5	A	18.248	0.747
Temp	T3	T31,5	A	12.472	0.51
Temp	T3	T31,5	A	7.639	0.313
Temp	T3	T31,5	A	12.222	0.5
Temp	T3	T31,5	A	10.298	0.421
Temp	T3	T31,5	A	7.403	0.303
Temp	T3	T31,5	B	25.511	0.696
Temp	T3	T31,5	B	24.295	0.663
Temp	T3	T31,5	B	34.997	0.955
Temp	T3	T31,5	B	37.79	1.031
Temp	T3	T31,5	B	24.088	0.657
Temp	T3	T31,5	B	31.192	0.851
Temp	T3	T31,5	B	23.054	0.629
Temp	T3	T31,5	B	27.502	0.75
Temp	T3	T31,5	B	35.061	0.957
Temp	T3	T31,5	B	36.643	1
CPF	T3	CPFCT	A	14.486	0.596
CPF	T3	CPFCT	A	34.796	1.432
CPF	T3	CPFCT	A	15.767	0.649
CPF	T3	CPFCT	A	16.674	0.686
CPF	T3	CPFCT	A	34.239	1.409
CPF	T3	CPFCT	A	36.272	1.492
CPF	T3	CPFCT	A	17.039	0.701
CPF	T3	CPFCT	A	17.606	0.724
CPF	T3	CPFCT	A	31.87	1.311
CPF	T3	CPFCT	A	NA	NA
CPF	T3	CPFCT	B	49.071	1.339
CPF	T3	CPFCT	B	29.621	0.808
CPF	T3	CPFCT	B	38.484	1.05
CPF	T3	CPFCT	B	34.577	0.943
CPF	T3	CPFCT	B	47.542	1.297
CPF	T3	CPFCT	B	24.678	0.673
CPF	T3	CPFCT	B	36.788	1.004
CPF	T3	CPFCT	B	40.443	1.103
CPF	T3	CPFCT	B	28.681	0.782
CPF	T3	CPF0	A	19.351	0.796
CPF	T3	CPF0	A	18.809	0.774
CPF	T3	CPF0	A	30.464	1.253
CPF	T3	CPF0	A	29.319	1.206
CPF	T3	CPF0	A	17.284	0.711
CPF	T3	CPF0	A	24.735	1.018
CPF	T3	CPF0	A	29.957	1.233
CPF	T3	CPF0	A	20.439	0.841
CPF	T3	CPF0	A	19.408	0.799
CPF	T3	CPF0	A	24.389	1.003
CPF	T3	CPF0	B	24.493	0.668
CPF	T3	CPF0	B	32.159	0.877
CPF	T3	CPF0	B	39.638	1.081
CPF	T3	CPF0	B	35.643	0.972
CPF	T3	CPF0	B	31.433	0.858
CPF	T3	CPF0	B	58.791	1.604
CPF	T3	CPF0	B	25.651	0.7
CPF	T3	CPF0	B	31.661	0.864
CPF	T3	CPF0	B	29.155	0.795
CPF	T3	CPF0	B	47.839	1.305
CPF	T3	CPF1	A	27.833	1.145
CPF	T3	CPF1	A	27.934	1.149
CPF	T3	CPF1	A	15.679	0.645
CPF	T3	CPF1	A	26.706	1.099
CPF	T3	CPF1	A	12.144	0.5
CPF	T3	CPF1	A	29.976	1.233
CPF	T3	CPF1	A	19.776	0.814
CPF	T3	CPF1	A	31.699	1.304
CPF	T3	CPF1	A	6.818	0.281
CPF	T3	CPF1	A	16.526	0.68
CPF	T3	CPF1	B	30.464	0.831
CPF	T3	CPF1	B	30.691	0.837
CPF	T3	CPF1	B	43.61	1.19
CPF	T3	CPF1	B	35.793	0.977
CPF	T3	CPF1	B	45.409	1.239
CPF	T3	CPF1	B	28.517	0.778
CPF	T3	CPF1	B	38.855	1.06
CPF	T3	CPF1	B	29.762	0.812
CPF	T3	CPF1	B	35.134	0.959
CPF	T3	CPF1	B	26.53	0.724
CPF	T3	CPF5	A	7.853	0.323
CPF	T3	CPF5	A	13.915	0.572
CPF	T3	CPF5	A	10.101	0.416
CPF	T3	CPF5	A	11.149	0.459
CPF	T3	CPF5	A	17.893	0.736
CPF	T3	CPF5	A	37.571	1.546
CPF	T3	CPF5	A	11.648	0.479
CPF	T3	CPF5	A	17.545	0.722
CPF	T3	CPF5	A	36.998	1.522
CPF	T3	CPF5	A	21.5	0.885
CPF	T3	CPF5	B	37.987	1.036
CPF	T3	CPF5	B	35.916	0.98
CPF	T3	CPF5	B	27.899	0.761
CPF	T3	CPF5	B	39.032	1.065
CPF	T3	CPF5	B	29.024	0.792
CPF	T3	CPF5	B	26.878	0.733
CPF	T3	CPF5	B	33.04	0.901
CPF	T3	CPF5	B	29.676	0.81
CPF	T3	CPF5	B	25.859	0.705
CPF	T3	CPF5	B	26.729	0.729
CPF	T3	CPF30	A	4.248	0.175
CPF	T3	CPF30	A	14.531	0.598
CPF	T3	CPF30	A	5.198	0.214
CPF	T3	CPF30	A	18.946	0.78
CPF	T3	CPF30	A	3.2	0.132
CPF	T3	CPF30	A	12.669	0.521
CPF	T3	CPF30	A	17.895	0.736
CPF	T3	CPF30	A	17.107	0.704
CPF	T3	CPF30	B	39.267	1.071
CPF	T3	CPF30	B	31.935	0.871
CPF	T3	CPF30	B	29.957	0.817
CPF	T3	CPF30	B	20.351	0.555
CPF	T3	CPF30	B	39.006	1.064
CPF	T3	CPF30	B	16.444	0.449
CPF	T3	CPF30	B	38.905	1.061
CPF	T3	CPF30	B	27.105	0.739
CPF	T3	CPF30	B	29.439	0.803
CPF	T3	CPF30	B	31.897	0.87

## Sheet: 3c
cell_density	cell_type	experiment	day	treatment
33.3708	BPC	Temp	d2	T28,5
36.4775	BPC	Temp	d2	T28,5
37.2736	BPC	Temp	d2	T28,5
35.853	BPC	Temp	d2	T28,5
33.356	BPC	Temp	d2	T28,5
35.4809	BPC	Temp	d2	T28,5
36.3135	BPC	Temp	d2	T28,5
31.3966	BPC	Temp	d2	T28,5
34.0265	BPC	Temp	d2	T28,5
34.699	BPC	Temp	d2	T28,5
31.5138	BPC	Temp	d2	T31,5
35.3317	BPC	Temp	d2	T31,5
32.8437	BPC	Temp	d2	T31,5
26.404	BPC	Temp	d2	T31,5
33.9644	BPC	Temp	d2	T31,5
32.7746	BPC	Temp	d2	T31,5
32.6955	BPC	Temp	d2	T31,5
33.1385	BPC	Temp	d2	T31,5
35.5848	BPC	Temp	d2	T31,5
31.07	BPC	Temp	d2	T31,5
31.801	BPC	CPF	d2	CPFCT
38.0319	BPC	CPF	d2	CPFCT
37.905	BPC	CPF	d2	CPFCT
31.7723	BPC	CPF	d2	CPFCT
37.8422	BPC	CPF	d2	CPFCT
36.4782	BPC	CPF	d2	CPFCT
34.5552	BPC	CPF	d2	CPFCT
34.381	BPC	CPF	d2	CPFCT
30.2344	BPC	CPF	d2	CPFCT
35.6252	BPC	CPF	d2	CPFCT
36.621	BPC	CPF	d2	CPF0
35.0227	BPC	CPF	d2	CPF0
36.3934	BPC	CPF	d2	CPF0
33.6818	BPC	CPF	d2	CPF0
35.5441	BPC	CPF	d2	CPF0
33.1602	BPC	CPF	d2	CPF0
32.6591	BPC	CPF	d2	CPF0
36.4188	BPC	CPF	d2	CPF0
38.2111	BPC	CPF	d2	CPF0
32.1199	BPC	CPF	d2	CPF0
38.946	BPC	CPF	d2	CPF1
35.3806	BPC	CPF	d2	CPF1
30.0997	BPC	CPF	d2	CPF1
34.0265	BPC	CPF	d2	CPF1
30.2277	BPC	CPF	d2	CPF1
35.3745	BPC	CPF	d2	CPF1
35.0066	BPC	CPF	d2	CPF1
33.8066	BPC	CPF	d2	CPF1
31.3297	BPC	CPF	d2	CPF1
31.8618	BPC	CPF	d2	CPF1
31.2641	BPC	CPF	d2	CPF5
37.0552	BPC	CPF	d2	CPF5
27.1897	BPC	CPF	d2	CPF5
31.9113	BPC	CPF	d2	CPF5
35.8299	BPC	CPF	d2	CPF5
33.0675	BPC	CPF	d2	CPF5
34.3161	BPC	CPF	d2	CPF5
30.5046	BPC	CPF	d2	CPF5
30.0042	BPC	CPF	d2	CPF5
36.2718	BPC	CPF	d2	CPF5
28.4179	BPC	CPF	d2	CPF30
30.3535	BPC	CPF	d2	CPF30
29.1206	BPC	CPF	d2	CPF30
30.0689	BPC	CPF	d2	CPF30
37.6748	BPC	CPF	d2	CPF30
29.7235	BPC	CPF	d2	CPF30
31.7331	BPC	CPF	d2	CPF30
30.9761	BPC	CPF	d2	CPF30
33.0329	BPC	CPF	d2	CPF30
32.9988	BPC	CPF	d2	CPF30

## Sheet: 3d
NL	experiment	day	treatment
11	Temp	d2	T28,5
12	Temp	d2	T28,5
11	Temp	d2	T28,5
11	Temp	d2	T28,5
10.5	Temp	d2	T28,5
11.5	Temp	d2	T28,5
11	Temp	d2	T28,5
11	Temp	d2	T28,5
11.5	Temp	d2	T28,5
12.5	Temp	d2	T28,5
11	Temp	d2	T28,5
NA	Temp	d2	T28,5
11.5	Temp	d2	T28,5
11	Temp	d2	T28,5
11.5	Temp	d2	T28,5
11.5	Temp	d2	T28,5
12	Temp	d2	T28,5
10.5	Temp	d2	T28,5
11.5	Temp	d2	T28,5
11.5	Temp	d2	T28,5
11	Temp	d2	T31,5
11.5	Temp	d2	T31,5
11.5	Temp	d2	T31,5
11	Temp	d2	T31,5
11	Temp	d2	T31,5
10.5	Temp	d2	T31,5
12.5	Temp	d2	T31,5
11.5	Temp	d2	T31,5
11	Temp	d2	T31,5
11	Temp	d2	T31,5
11	CPF	d2	CPFCT
11	CPF	d2	CPFCT
11	CPF	d2	CPFCT
11.5	CPF	d2	CPFCT
11	CPF	d2	CPFCT
11	CPF	d2	CPFCT
11.5	CPF	d2	CPFCT
11	CPF	d2	CPFCT
11.5	CPF	d2	CPFCT
11.5	CPF	d2	CPFCT
11	CPF	d2	CPF0
12	CPF	d2	CPF0
11	CPF	d2	CPF0
12	CPF	d2	CPF0
10.5	CPF	d2	CPF0
10.5	CPF	d2	CPF0
11	CPF	d2	CPF0
11	CPF	d2	CPF0
12	CPF	d2	CPF0
11	CPF	d2	CPF0
10	CPF	d2	CPF1
11	CPF	d2	CPF1
11	CPF	d2	CPF1
10	CPF	d2	CPF1
12	CPF	d2	CPF1
11	CPF	d2	CPF1
11	CPF	d2	CPF1
11.5	CPF	d2	CPF1
11	CPF	d2	CPF1
11	CPF	d2	CPF1
11.5	CPF	d2	CPF5
11.5	CPF	d2	CPF5
10.5	CPF	d2	CPF5
10.5	CPF	d2	CPF5
11	CPF	d2	CPF5
11	CPF	d2	CPF5
11	CPF	d2	CPF5
11.5	CPF	d2	CPF5
11.5	CPF	d2	CPF5
11	CPF	d2	CPF5
11.5	CPF	d2	CPF30
11	CPF	d2	CPF30
11	CPF	d2	CPF30
11	CPF	d2	CPF30
11	CPF	d2	CPF30
10.5	CPF	d2	CPF30
11	CPF	d2	CPF30
11	CPF	d2	CPF30
11	CPF	d2	CPF30
11	CPF	d2	CPF30

[truncated: 12 more sheets: 3e, 3f, 4a, 4b, S1, S2, S6, S7, S8, S9, S13, S14]
